# Supplementary material for: All-Organic PTFE Coated PVDF Composite Film Exhibiting Low Conduction Loss and High Breakdown Strength for Energy Storage Applications
Source: Polymers (Basel). 2023 Mar 5;15(5):1305. doi: 10.3390/polym15051305 (PMC10006870; doi:10.3390/polym15051305)
Supplement: Supplementary file 1 [file polymers-15-01305-s001.zip]

Archive with 1 entries (1 files):
- polymers-2214210-supplementary.pdf
